# Supplementary material for: DEUTERIUM TRANSFER ANALYSIS INCLUDING FOOD CHAIN FROM SEAWATER INTO ABALONE
Source: Radiat Prot Dosimetry. 2022 Sep 9;198(13-15):1125–30. doi: 10.1093/rpd/ncac072 (PMC9462421; doi:10.1093/rpd/ncac072)
Supplement: supplemental_data1_ncac072 [file supplemental_data1_ncac072.zip]

Archive with 1 entries (1 files):
- supplemental_data1_ncac072.csv
