# Supplementary material for: DEUTERIUM TRANSFER ANALYSIS INCLUDING FOOD CHAIN FROM SEAWATER INTO ABALONE
Source: Radiat Prot Dosimetry. 2022 Sep 9;198(13-15):1125–30. doi: 10.1093/rpd/ncac072 (PMC9462421; doi:10.1093/rpd/ncac072)
Supplement: supplemental_data1_ncac072 [file supplemental_data1_ncac072.zip › supplemental_data1_ncac072.csv]

Detailed data of abalones used in deuterium enriched seawater expose experiment
expose time (day)	shell length (cm, at time of starting)	shell length (cm, at time of sampling)	muscle dry weight (g, at time of sampling)	hepatopancreas dry weight (g, at time of sampling)	muscle OBD concentration (ppm, mol D/mol H)	hepatopancreas OBD concentration (ppm, mol D/mol H)
0	not measured	6.49E+00	2.56E+00	8.80E-01	1.44E+02	1.35E+02
0	not measured	6.10E+00	2.06E+00	1.11E+00	1.42E+02	1.41E+02
0	not measured	6.03E+00	2.02E+00	8.62E-01	1.42E+02	1.35E+02
0	not measured	6.12E+00	3.18E+00	9.70E-01	1.43E+02	1.39E+02
0	not measured	5.93E+00	2.67E+00	7.15E-01	1.43E+02	1.37E+02
5	not measured	5.60E+00	3.14E+00	8.50E-01	1.81E+02	2.09E+02
5	not measured	5.89E+00	2.74E+00	8.60E-01	1.68E+02	1.79E+02
5	not measured	5.71E+00	2.98E+00	7.60E-01	1.76E+02	2.04E+02
5	not measured	5.32E+00	2.70E+00	6.90E-01	1.75E+02	1.92E+02
5	not measured	5.84E+00	3.44E+00	7.90E-01	1.67E+02	1.79E+02
10	not measured	5.53E+00	2.47E+00	9.17E-01	2.03E+02	2.16E+02
10	not measured	5.86E+00	3.10E+00	8.59E-01	1.91E+02	1.88E+02
10	not measured	5.89E+00	2.88E+00	9.21E-01	1.95E+02	2.04E+02
10	not measured	5.86E+00	3.42E+00	9.43E-01	1.90E+02	2.05E+02
10	not measured	5.52E+00	2.53E+00	1.05E+00	2.10E+02	2.20E+02
20	5.93E+00	5.92E+00	3.23E+00	9.22E-01	2.28E+02	2.71E+02
20	5.64E+00	5.64E+00	2.83E+00	8.53E-01	2.36E+02	2.75E+02
20	5.23E+00	5.23E+00	3.02E+00	6.81E-01	2.36E+02	2.84E+02
20	5.83E+00	5.83E+00	3.37E+00	7.41E-01	2.23E+02	2.71E+02
20	5.96E+00	5.94E+00	2.80E+00	8.92E-01	2.06E+02	2.70E+02
30	5.39E+00	5.39E+00	2.00E+00	6.85E-01	2.52E+02	3.54E+02
30	5.76E+00	5.76E+00	2.46E+00	7.40E-01	2.22E+02	2.90E+02
30	5.90E+00	5.91E+00	3.48E+00	1.14E+00	2.44E+02	3.14E+02
30	5.75E+00	5.75E+00	2.64E+00	6.75E-01	2.39E+02	3.05E+02
30	5.93E+00	5.93E+00	3.24E+00	8.29E-01	2.60E+02	3.22E+02
30	6.02E+00	6.14E+00	4.33E+00	1.20E+00	2.42E+02	3.40E+02
40	5.82E+00	5.85E+00	4.21E+00	1.07E+00	2.27E+02	3.18E+02
40	5.83E+00	5.83E+00	3.25E+00	7.30E-01	2.33E+02	3.09E+02
40	5.33E+00	5.34E+00	2.84E+00	6.10E-01	2.22E+02	3.19E+02
40	5.38E+00	5.40E+00	2.58E+00	6.50E-01	2.42E+02	3.52E+02
50	5.63E+00	5.68E+00	3.74E+00	9.81E-01	2.95E+02	3.96E+02
50	5.78E+00	5.79E+00	3.59E+00	8.20E-01	2.71E+02	3.64E+02
50	5.94E+00	6.12E+00	4.18E+00	9.35E-01	2.83E+02	3.75E+02
50	5.59E+00	5.67E+00	2.87E+00	7.26E-01	2.45E+02	3.89E+02
50	5.90E+00	5.90E+00	3.78E+00	7.95E-01	2.99E+02	3.59E+02
60	5.96E+00	6.06E+00	3.99E+00	1.21E+00	2.67E+02	4.16E+02
60	5.52E+00	5.62E+00	3.59E+00	8.90E-01	2.73E+02	4.38E+02
60	5.67E+00	5.68E+00	3.77E+00	1.18E+00	2.63E+02	3.90E+02
60	5.70E+00	5.70E+00	3.11E+00	7.50E-01	2.75E+02	3.97E+02
60	6.29E+00	6.57E+00	5.28E+00	1.17E+00	2.79E+02	3.89E+02
70	5.92E+00	5.95E+00	3.62E+00	1.10E+00	3.22E+02	4.50E+02
70	5.93E+00	6.04E+00	4.25E+00	9.67E-01	3.50E+02	4.19E+02
70	5.72E+00	5.81E+00	2.87E+00	6.13E-01	2.65E+02	3.68E+02
70	5.70E+00	5.74E+00	3.45E+00	1.09E+00	2.84E+02	4.54E+02
70	5.58E+00	5.58E+00	3.27E+00	9.44E-01	2.86E+02	4.75E+02
80	5.70E+00	5.77E+00	4.02E+00	1.24E+00	2.68E+02	4.94E+02
80	5.63E+00	5.83E+00	3.54E+00	1.24E+00	3.11E+02	4.54E+02
80	5.75E+00	5.87E+00	3.69E+00	1.15E+00	3.23E+02	4.96E+02
80	5.94E+00	6.02E+00	4.59E+00	1.03E+00	3.35E+02	4.49E+02
80	5.70E+00	5.78E+00	4.21E+00	9.60E-01	3.18E+02	4.38E+02
100	5.54E+00	5.82E+00	3.76E+00	1.08E+00	3.11E+02	4.83E+02
100	6.00E+00	6.26E+00	3.49E+00	1.01E+00	3.18E+02	5.28E+02
100	5.66E+00	5.66E+00	2.59E+00	6.54E-01	2.85E+02	4.29E+02
100	6.19E+00	6.47E+00	4.88E+00	1.17E+00	3.92E+02	4.47E+02
100	5.40E+00	5.56E+00	3.37E+00	9.55E-01	3.47E+02	5.16E+02
120	5.67E+00	5.94E+00	4.05E+00	1.14E+00	3.26E+02	5.14E+02
120	5.68E+00	6.08E+00	4.28E+00	8.56E-01	3.64E+02	4.87E+02
120	5.85E+00	5.93E+00	3.09E+00	7.19E-01	3.00E+02	5.31E+02
120	5.61E+00	5.81E+00	3.91E+00	6.93E-01	3.36E+02	4.48E+02
120	5.95E+00	5.98E+00	3.80E+00	9.47E-01	3.64E+02	4.82E+02
160	6.01E+00	6.42E+00	4.63E+00	8.49E-01	3.69E+02	5.01E+02
160	5.69E+00	6.14E+00	3.80E+00	9.48E-01	3.88E+02	5.01E+02
160	5.46E+00	5.69E+00	2.50E+00	4.79E-01	3.52E+02	4.90E+02
160	5.62E+00	5.83E+00	3.77E+00	8.93E-01	3.25E+02	5.09E+02
160	5.68E+00	6.10E+00	4.36E+00	1.39E+00	3.74E+02	5.29E+02
230	6.01E+00	6.00E+00	2.92E+00	8.24E-01	2.86E+02	3.63E+02
230	5.88E+00	6.32E+00	4.54E+00	1.61E+00	3.51E+02	5.15E+02
230	5.84E+00	5.96E+00	3.35E+00	1.20E+00	3.12E+02	4.78E+02
230	5.40E+00	5.41E+00	2.05E+00	5.48E-01	2.59E+02	3.53E+02
230	5.82E+00	6.18E+00	2.97E+00	1.51E+00	3.17E+02	4.80E+02
230	5.87E+00	6.15E+00	3.63E+00	1.23E+00	3.47E+02	4.28E+02
230	6.04E+00	6.00E+00	3.09E+00	9.04E-01	3.17E+02	4.27E+02
230	5.99E+00	6.18E+00	3.77E+00	7.29E-01	3.65E+02	4.28E+02
230	6.05E+00	6.13E+00	3.71E+00	1.19E+00	3.05E+02	4.14E+02
265	6.27E+00	6.27E+00	3.93E+00	9.38E-01	3.56E+02	5.02E+02
265	5.74E+00	5.83E+00	2.15E+00	4.27E-01	3.41E+02	4.51E+02
265	5.48E+00	5.72E+00	2.95E+00	7.61E-01	3.97E+02	5.22E+02
265	5.96E+00	6.07E+00	2.49E+00	5.91E-01	3.67E+02	4.92E+02
265	5.92E+00	5.68E+00	1.81E+00	5.07E-01	3.43E+02	4.72E+02
265	5.79E+00	5.71E+00	1.57E+00	4.24E-01	3.30E+02	4.42E+02
265	6.27E+00	6.17E+00	2.42E+00	6.10E-01	3.65E+02	5.18E+02
265	6.27E+00	6.51E+00	3.51E+00	7.79E-01	4.13E+02	5.25E+02
Detailed data of abalones used in OBD feeding experiment
		measured OBD concentration		measured weight of abalone			feeding amount (mg-dry/day)
experiment set	No	muscle OBD concentration (ppm, mol D/mol H)	hepatopancreas OBD concentration (ppm, mol D/mol H)	muscle dry weight (g, time of sampling)	hepatopancreas dry weight (g, at time of sampling)		1	2	3	4	5	6	7	8	9	10	11	12	13	14	15	16	17	18	19	20	21	22	23	24	25	26	27	28	29	30
1	1	195	406	0.843	0.256		66	23	23	23	48	47	74	74	74	25	25	44	44	44	44	65.5	65.5	74	74	48	34.5	34.5	28.5	28.5
1	2	223	512	0.919	0.31		99	52	31.5	31.5	31	52	46	46	136	35	35	92	68	113.5	113.5	46.5	46.5	60	84	140	59.5	59.5	54	30
1	3	206	483	0.893	0.247		80	89	43.5	43.5	83	69	78.5	78.5	89	40.5	40.5	115	92	75	47	46.5	46.5	66	50	14.3	14.3	14.3	40	40
1	4	216	523	0.725	0.251		107	60	30.5	30.5	29	57	58	58	40.7	40.7	40.7	77	77	152	46	38.5	38.5	117	48	63	25	25	70	40
1	5	178	406	0.678	0.267		9.5	9.5	9.5	9.5	22	60	72.5	72.5	12.3	12.3	12.3	65	54.3	54.3	54.3	35	35	35	35	8.3	8.3	8.3	22.5	22.5
1	6	157	302	0.983	0.288		74	48	25.5	25.5	47	24	50	50	62	23	23	104	74	28	28	20	20	50	54	93	42	42	43	46
2	1	174	320	3.348	0.943		151	153	150	50	50	215	115	43	83	66	66	68	66	168	183	63	49	49	88	88	88	216	66	95	95	72	72	46	197	42
2	2	180	321	2.483	1.213		65	158	62	62.5	62.5	135	39	204	37	26.5	26.5	81	170	156	138	124	37	37	285	257	180	171	201	93	93	132.5	132.5	143	210	103
2	3	166	282	3.201	1.443		244	92	48	37.5	37.5	70	97	160	92	22	22	103	116	176	136	98	45	45	199	167	169	93	138	187.5	187.5	84.5	84.5	57	204	81
2	4	159	304	3.256	0.797		215	88	61	41.5	41.5	174	192	49	140	51.5	51.5	72	98.5	98.5	109	100	49.5	49.5	118	54	54	86	89	63.5	63.5	40.5	40.5	53	126	63
2	5	159	291	3.619	1.337		137	156	154	87.5	87.5	94	86	116	60	40	40	107	106	118	171	92	66	66	157	154	265	164	185	98.5	98.5	86.5	86.5	84	208	167
2	6	163	303	3.735	1.551		106	80	59	57	57	121	213	34	117	34	34	129	80	121	218	86	48.5	48.5	156	110	152	172	178	192	192	75	75	127	248	172
2	7	160	240	3.031	1.494		64	70	70	76.5	76.5	88	48	31	41	56.5	56.5	91	82	112	318	133	84.5	84.5	100	158	154	196	120	116.5	116.5	109	109	89	177	75
2	8	150	263	2.281	0.794		22.5	22.5	34	34	34	46	26	62	137	50	50	53	66	89	125	50	115	115	97	35.5	35.5	103	64	47	47	17.5	17.5	66	40	42
2	9	152	268	2.631	1.19		103	128	75	148.5	148.5	113	45	108	67	23	23	30.5	30.5	152	44	107	65	65	127	104	185	151	121	117	117	59.5	59.5	83	72	58
2	10	172	368	2.749	0.905		94	109	81	94.5	94.5	119	92	152	112	47	47	166	162	154	104	217	87	87	118	122	163	167	143	130	130	94.5	94.5	76	176	96
3	1	146	159	3.816	0.964		77	77	27	27	27	12	12	47	47	25	25	25	40	40	42	42	42	51	51	51	32	32	16	16
3	2	151	154	3.351	0.711		63	63	36	36	36	47	66	38	38	17	17	17	11	11	13	13	13	34	34	34	21	21	16	16
3	3	152	179	2.587	0.606		58	58	85	85	85	44	46	29	29	36	36	36	28	28	36	36	36	31	31	31	17	17	38	38
3	4	153	177	2.611	0.912		65	65	71	71	71	32	32	46	46	50	50	50	17	17	43	43	43	38	38	38	35	35	36	36
3	5	147	160	2.793	0.632		59	59	46	46	46	68	86	22	22	24	24	24	39	39	20	20	20	28	28	28	17	17	16	16
3	6	147	164	2.839	0.654		29	29	23	23	23	11	11	30	30	52	52	52	16	16	31	31	31	22	22	22	23	23	34	34
3	7	144	165	2.228	0.449		70	70	19	19	19	35	35	24	24	43	43	43	25	25	23	23	23	16	16	16	24	24	29	29
3	8	143	142	2.421	0.559		19	19	21	21	21	17	17	28	28	9	9	9	20	20	24	24	24	19	19	19	16	16	23	23
